# Supplementary material for: Friendship and momentary loneliness in dementia caregiving: daily experiences of caregivers with high and low burden
Source: J Gerontol B Psychol Sci Soc Sci. 2025 Oct 1;80(12):gbaf190. doi: 10.1093/geronb/gbaf190 (PMC12596082; doi:10.1093/geronb/gbaf190)
Supplement: gbaf190_Supplementary_Data [file gbaf190_supplementary_data.zip]

Archive with 1 entries (1 files):
- JGSS suppl Ng, Turkelson, Kratz, & Birditt.docx
